# Supplementary material for: Effects of Olea europaea L. Polyphenols on the Animal Welfare and Milk Quality in Dairy Cows
Source: Animals (Basel). 2023 Oct 15;13(20):3225. doi: 10.3390/ani13203225 (PMC10603655; doi:10.3390/ani13203225)
Supplement: Supplementary file 1 [file animals-13-03225-s001.zip]

Archive with 1 entries (1 files):
- animals-2611711-supplementary.pdf
